# Supplementary material for: Gene signatures in wound tissue as evidenced by molecular profiling in the chick embryo model
Source: BMC Genomics. 2010 Sep 14;11:495. doi: 10.1186/1471-2164-11-495 (PMC2996991; doi:10.1186/1471-2164-11-495)
Supplement: Additional file 1 — (additional Table S1): Clustering of genes with similar function according to Gene Ontology terms. [file 1471-2164-11-495-S1.XLS]

## Sheet: UP
Antigen Processing	phosphoinositide binding	Transmembrane	Cytokine/Chemokine
SOLUTE CARRIER FAMILY 9 (SODIUM/HYDROGEN EXCHANGER), MEMBER 9	NEUTROPHIL CYTOSOLIC FACTOR 1 (47KDA, CHRONIC GRANULOMATOUS DISEASE, AUTOSOMAL 1)	SOLUTE CARRIER FAMILY 9 (SODIUM/HYDROGEN EXCHANGER), MEMBER 9	INTERLEUKIN 8
GAP JUNCTION PROTEIN, BETA 6 (CONNEXIN 30)	SYNAPTOSOMAL-ASSOCIATED PROTEIN, 91KDA HOMOLOG (MOUSE)	GAP JUNCTION PROTEIN, BETA 6 (CONNEXIN 30)	CHEMOKINE (C-C MOTIF) LIGAND 20
MHC CLASS II ANTIGEN	LIPOPROTEIN LIPASE	MHC CLASS II ANTIGEN	CHEMOKINE AH221
MHC CLASS II BETA CHAIN	SERUM/GLUCOCORTICOID REGULATED KINASE FAMILY, MEMBER 3	MHC CLASS II BETA CHAIN	SIMILAR TO CHEMOKINE CXCL13/BCA-1
CORE 1 SYNTHASE, GLYCOPROTEIN-N-ACETYLGALACTOSAMINE 3-BETA-GALACTOSYLTRANSFERASE, 1	SORTING NEXIN 10	CORE 1 SYNTHASE, GLYCOPROTEIN-N-ACETYLGALACTOSAMINE 3-BETA-GALACTOSYLTRANSFERASE, 1
LECTIN, GALACTOSIDE-BINDING, SOLUBLE, 3 (GALECTIN 3)	NEUTROPHIL CYTOSOLIC FACTOR 4, 40KDA	LECTIN, GALACTOSIDE-BINDING, SOLUBLE, 3 (GALECTIN 3)
MHC CLASS II BETA 1 DOMAIN		MHC CLASS II BETA 1 DOMAIN
MHC CLASS II B-L BETA		MHC CLASS II B-L BETA
MONOOXYGENASE, DBH-LIKE 1		MONOOXYGENASE, DBH-LIKE 1
MHC CLASS II BETA 1 DOMAIN		MHC CLASS II BETA 1 DOMAIN
CYTOCHROME B-5		CYTOCHROME B-5
CADHERIN 2, TYPE 1, N-CADHERIN (NEURONAL)		CADHERIN 2, TYPE 1, N-CADHERIN (NEURONAL)
MHC CLASS II BETA CHAIN		MHC CLASS II BETA CHAIN
SYNAPTOGYRIN 3		SYNAPTOGYRIN 3
SOLUTE CARRIER FAMILY 7 (CATIONIC AMINO ACID TRANSPORTER, Y+ SYSTEM), MEMBER 6		SOLUTE CARRIER FAMILY 7 (CATIONIC AMINO ACID TRANSPORTER, Y+ SYSTEM), MEMBER 6
CD3D ANTIGEN, DELTA POLYPEPTIDE (TIT3 COMPLEX)		CD3D ANTIGEN, DELTA POLYPEPTIDE (TIT3 COMPLEX)
MHC CLASS II ANTIGEN		MHC CLASS II ANTIGEN
MHC CLASS II BETA 1 DOMAIN		MHC CLASS II BETA 1 DOMAIN
SOLUTE CARRIER FAMILY 5 (SODIUM/GLUCOSE COTRANSPORTER), MEMBER 1		SOLUTE CARRIER FAMILY 5 (SODIUM/GLUCOSE COTRANSPORTER), MEMBER 1
GLUCOSE TRANSPORTER TYPE 3		GLUCOSE TRANSPORTER TYPE 3
SOLUTE CARRIER FAMILY 25, MEMBER 13 (CITRIN)		SOLUTE CARRIER FAMILY 25, MEMBER 13 (CITRIN)
MAJOR HISTOCOMPATIBILITY COMPLEX CLASS II BETA CHAIN		MAJOR HISTOCOMPATIBILITY COMPLEX CLASS II BETA CHAIN
MAJOR HISTOCOMPATIBILITY COMPLEX CLASS II B		MAJOR HISTOCOMPATIBILITY COMPLEX CLASS II B
INTEGRIN, BETA 2 (ANTIGEN CD18 (P95), LYMPHOCYTE FUNCTION-ASSOCIATED ANTIGEN 1; MACROPHAGE ANTIGEN 1 (MAC-1) BETA SUBUNIT)		INTEGRIN, BETA 2 (ANTIGEN CD18 (P95), LYMPHOCYTE FUNCTION-ASSOCIATED ANTIGEN 1; MACROPHAGE ANTIGEN 1 (MAC-1) BETA SUBUNIT)
MHC CLASS II B-L BETA CHAIN PRECURSOR		MHC CLASS II B-L BETA CHAIN PRECURSOR
MAJOR HISTOCOMPATIBILITY CLASS II ANTIGEN B-L BETA		MAJOR HISTOCOMPATIBILITY CLASS II ANTIGEN B-L BETA
PQ LOOP REPEAT CONTAINING 2		PQ LOOP REPEAT CONTAINING 2
MHC CLASS II ANTIGEN		MHC CLASS II ANTIGEN

## Sheet: DOWN
Extracellular Matrix	Developmental Process
WINGLESS-TYPE MMTV INTEGRATION SITE FAMILY, MEMBER 2B	CYSTEINE RICH TRANSMEMBRANE BMP REGULATOR 1 (CHORDIN-LIKE)
FIBRILLIN 1 (MARFAN SYNDROME)	WINGLESS-TYPE MMTV INTEGRATION SITE FAMILY, MEMBER 2B
LAMININ, ALPHA 1	LAMININ, ALPHA 1
COLLAGEN, TYPE VIII, ALPHA 1	SIMILAR TO SEMAPHORIN SEM2
	EPH RECEPTOR A7
