# Supplementary material for: Gene signatures in wound tissue as evidenced by molecular profiling in the chick embryo model
Source: BMC Genomics. 2010 Sep 14;11:495. doi: 10.1186/1471-2164-11-495 (PMC2996991; doi:10.1186/1471-2164-11-495)
Supplement: Additional file 4 — (additional Table S4): Ingenuity pathway analysis. Regulated genes were analyzed by Ingenuity pathway analysis (IPA) in order to determine functional categories. Functional categories are listed in the tables that depict categories for up-regulated (A) or down-regulated genes (B). As it can been seen in the tables, categories related to tissue morphological processes have the highest Ingenuity scores. [file 1471-2164-11-495-S4.XLS]

## Sheet: tableau 1
UP-REGULATED GENES
Top Functions	Score	Focus Molecules	Molecules in Network
Cardiovascular Disease, Organismal Injury and Abnormalities, Tissue Morphology	50	27	B3GNT5, BCL2A1, BPI, C1q, C1QA, C1QB, C1QC, C3AR1, CCL20, Creb, CRISP3 (includes EG:10321), CX3CR1, ECOP, FABP4, GK, GMFB, HMOX1, IL1, IL1RAP, LDHA, LDL, LITAF, LPL, Mmp, MMP9, NFkB, NPC2, PGK1, PKP1, PPAR&alpha;-RXR&alpha;, SERPINB2, SLC2A3, TACSTD1, Tnf receptor, TNFAIP6
Free Radical Scavenging, Cellular Movement, Hematological System Development and Function	45	25	CSF1R, CSF2RA, CTSZ (includes EG:1522), CYBB, DOCK2, G alphai, GALNS, Glutathione transferase, GPR34, GST, GSTA1, GSTO1, IL1B, ITGB2, JAK, LCP1, MGST1, NCF2, NCF4, P110, PDGF BB, PGDS, PIK3CB, Rac, RAC2, Ras, Ras homolog, RUNX1, S100A9, SCIN, SERPINB5, SPI1, TIMM17A (includes EG:10440), VAV, ZC3H12A
Inflammatory Disease, Respiratory Disease, Carbohydrate Metabolism	37	22	ACP1, Actin, Akt, Alpha Actinin, ATP11B, ATP6AP1, ATP6V1A, ATP6V1B2, ATP6V1G1, ATPase, CaMKII, Caspase, CD44, CDH2, COTL1, CTSL2, Cyclin A, Cyclin E, F Actin, GUSB, H+-transporting two-sector ATPase, Hsp70, Ige, KRT75, LGALS3, LGALS8, Mek, MYH9, PDCD6IP, PLA2G4A, PPT1, SMARCA5, TCIRG1, TPD52, VPS4B
Cellular Development, Hematological System Development and Function, Immune and Lymphatic System Development and Function	31	19	Angiotensin II receptor type 1, CD3, CD74, CD3D, CTSS, DMBT1, ERK, F3, F2RL1, HLA-DMA, HLA-DRB1, Ifn alpha, IFN Beta, Ifn gamma, IKK, IL8, IL2RG, IL4R, LCP2, MAP3K8, MHC Class II, Mhc2 Alpha, NF-&kappa;B, Nfat, NOD1, peptidase, PLC gamma, PTPRC, PTPRZ1, SAA@, SOCS1, SYK, SYK/ZAP, TCR, TLR4
Lipid Metabolism, Small Molecule Biochemistry, Vitamin and Mineral Metabolism	24	16	ABCG1, ASAH1, ASAH2, ASAHL, BST1, CDK5RAP3 (includes EG:80279), Ceramidase, ceramide, CSTA, CTSB, EFHD1, HLA-A, HLA-F, HNF4A, HSPC111, HYOU1, IFI30, LTA4H, MECR, PAN2 (includes EG:9924), SHFM1 (includes EG:7979), SILV, SLC31A1, SLMO2, TMEM128, UCHL3, UCHL5, UFM1, USP2, USP5, USP15, USP30, USP36, USP46, ZNF202
Cancer, Immune and Lymphatic System Development and Function, Gene Expression	22	15	ACO1, ACO2, ATP6V1B2, BCAT1, Ca2+, CALML3, CCR9, CNDP2, CTSC, CYB5A, EIF5B, FCN2, FRAT2, GBP4 (includes EG:115361), GCA, HOPX, IFNG, JARID1B, LGALS9, MED7 (includes EG:9443), METAP2 (includes EG:64370), NAT2, NDFIP2 (includes EG:54602), NUCB2, progesterone, RAB27A, RARRES1, retinoic acid, RNASET2, RRAGD, SMOX, SOAT1, SP110, SRI, UBAC1
Reproductive System Development and Function, Cellular Assembly and Organization, Reproductive System Disease	16	12	ABHD5, ABHD7, beta-estradiol, CCNA1, CNOT6, CYP2J5, CYP4B1, dihydrotestosterone, E4F1, EGFBP2, EMP1, GNS, GPRC5A, HOXC6, HSD17B2, HSD17B6, IGSF6, KLK15, KLK1 (includes EG:3816), KLK1B9, KLK1B22, LARP5, LRPPRC, MAK, MSMB, SC4MOL, SLC6A15, SLC7A6, SLC7A8, SRD5A1, TALDO1, TMF1, TRIM24, WNT5B, ZNF217
Cancer, Tumor Morphology, Viral Function	16	12	AP2A2, CCDC59, CEBPA, DRAM, EPN1, EPN2, GART, GBE1, GLIPR1, GLRX, HINT1 (includes EG:3094), KNTC1, LAPTM5, LOC290944, LOC387867, MOBKL3, MYO9B, NOC2L, NOX4, PGD, PISD, RB1CC1, SCAMP1, SCMH1, SERPINI1, SH3YL1, SLC18A3, SLC26A5, SNAP91, TBXAS1, THRA, TP53, UPP1, VHL, VIM
Lipid Metabolism, Small Molecule Biochemistry, DNA Replication, Recombination, and Repair	16	12	ADAM8, ADAM28, BZW2, CD1B, CD1C, CD1E, CHST2, CLASP1, CLEC4E, CMBL, CRYL1, cyclic AMP, EWSR1, GPR65, IGSF2, IL13, IL10RB, KIAA1598, KRT34, MYO1F, NADK (includes EG:65220), NFAM1, P2RY13, PER1, PLCXD1, PUF60, RASAL2, RFTN1, SAMD4A, SLC31A2, ST3GAL6, STAT3, taurolithocholic acid, TNF, YWHAG
Lipid Metabolism, Small Molecule Biochemistry, Connective Tissue Development and Function	15	11	14-3-3, Ap1, APOA1, CEBPB, Ck2, ERK1/2, Histone h3, IL12, Insulin, Interferon alpha, Jnk, LIPA, Mapk, MATK, P38 MAPK, Pdgf, PI3K, Pkc(s), PLCD1, Pld, Rbp, RBP4, RBP5, RBP7, RGS1, RNA polymerase II, SLC25A13, SLC5A1, STAT5a/b, Tgf beta, TRIOBP, TTR, USP3, USP18, Vegf
Cancer, Cell Cycle, Hematological Disease	15	11	BMP3, CAPRIN1, CD97, CDKN3, CDKN1B, CENPE, ENPP1, GLRX2, GNB2L1, IL6, LRP12, LY86, MIA2, NDUFB8, NSMAF, NUP50, PDGF BB, PDGF-CC, RAB3IP, Ras, RSU1, RYR3, SERPINF2, SLC23A2, SLC39A8, SLC7A1, SLC7A7, SLC9A9, SNX10, TGFB1, Timp, TREM1, UGDH, UNC119, VAPB
Amino Acid Metabolism, Post-Translational Modification, Small Molecule Biochemistry	15	11	amino acids, B3GNT2, BMP2, C7ORF16, CD164, CD274, CDH13, CHST4, FOS, FUT4, GJB6, GSK3B, HAS1, ILKAP, IRAK3, LTBP2, MSLN, NUAK2, PARVB, PDCD1, PRKG2, PSAP, PTPN14, RPS6KA4, SBF1, SGK3, SLC19A1, SOSTDC1, STX7, SYNGR3, TFAP2A, TJP1, TNF, TNN, VTI1B
	2	1	COMTD1
Gene Expression, Cellular Development, Nervous System Development and Function	2	1	FAM105A, REST
Cardiovascular System Development and Function, Cell-To-Cell Signaling and Interaction, Connective Tissue Development and Function	2	1	C1GALT1, Glycoprotein-N-acetylgalactosamine 3-beta-galactosyltransferase
	2	1	Dopamine beta-monooxygenase, MOXD1
	2	1	ARHGAP12, RhoGap
	2	1	RDH, RDHE2
DOWN-REGULATED GENES
Top Functions	Score	Focus Molecules	Molecules in Network
Drug Metabolism, Lipid Metabolism, Small Molecule Biochemistry	30	12	ADCY9, AHR, ANK2, AVPR2, beta-estradiol, C1QTNF1, Ca2+, CLEC3B, CNN2, CXCL12, CYP1, CYP1A1, CYP2C18, CYP2D6, CYP2J5, CYP2S1, EPHA7, ERK, FMO2, IRF6, ITIH5, LAMA1, MIF, P2RY6, PI3K, PLA2G12A, PLXNA2, PPEF1, PPEF2, RAMP2, SCN3A, SCNN1G, SLC12A4, SLC8A1, SPOCK1
Gene Expression, Cell Cycle, Reproductive System Development and Function	15	7	c-Myc/N-Myc, COL8A1, CRIM1, DDX18, ELAVL2, FBN1, HCG 2015956, LOC646483, LOC100128060, MGST3, MXD4, MYC, MYCN, MYCT1, NUCB1, OCIL, PLS3, PTPRU, retinoic acid, RN5S, RPL19, RPL41, RPL38 (includes EG:6169), RPS12, RPS20, RPS23, RPS13 (includes EG:6207), SCPEP1, SEMA3G, SLC25A19, SLC38A2, TCF3, TCF21, WNT2B, XRCC3
Cellular Development, Cellular Growth and Proliferation, Hematological System Development and Function	3	1	EGFL7, GFI1B
Genetic Disorder, Renal and Urological Disease, Renal and Urological System Development and Function	3	1	BSND, CLCNKB
